# Supplementary material for: Integrated CGH/WES Analyses Advance Understanding of Aggressive Neuroblastoma Evolution: A Case Study
Source: Cells. 2021 Oct 9;10(10):2695. doi: 10.3390/cells10102695 (PMC8534916; doi:10.3390/cells10102695)
Supplement: Supplementary file 1 [file cells-10-02695-s001.zip]

Archive with 6 entries (6 files):
- Figure S1.tif
- Suppl Table S1.pdf
- Suppl Table S2.xlsx
- Suppl Table S3.pdf
- Suppl. Tables S4.xlsx
- Suppl. Tables S5.xlsx
