# Supplementary material for: Integrated CGH/WES Analyses Advance Understanding of Aggressive Neuroblastoma Evolution: A Case Study
Source: Cells. 2021 Oct 9;10(10):2695. doi: 10.3390/cells10102695 (PMC8534916; doi:10.3390/cells10102695)
Supplement: Supplementary file 1 [file cells-10-02695-s001.zip › Suppl. Tables S4.xlsx]

## Sheet: Table S4
Chrom.	Pos.Start	Pos.End	Ex./Intron.	Gene	Effect	AAChange
chr1	237954759	237954760	exonic	RYR2	nonsynonymousSNV	RYR2:NM_001035:exon93:c.G13508A:p.R4503K
chr2	179592523	179592524	exonic	TTN	nonsynonymousSNV	TTN:NM_133378:exon65:c.A16049T:p.K5350M,TTN:NM_001256850:exon66:c.A18830T:p.K6277M,TTN:NM_001267550:exon68:c.A19781T:p.K6594M
chr2	217332745	217332746	exonic	SMARCAL1	nonsynonymousSNV	SMARCAL1:NM_001127207:exon14:c.A2221G:p.I741V
chr2	231861031	231861032	exonic	SPATA3	synonymousSNV	SPATA3:NM_139073:exon1:c.T84C:p.S28S
chr3	38104149	38104150	exonic	DLEC1	nonsynonymousSNV	DLEC1:NM_001321153:exon5:c.G952T:p.A318S
chr6	18208447	18208448	intronic	KDM1B	.	.
chr6	30884929	30884930	exonic	VARS2	nonsynonymousSNV	VARS2:NM_001167733:exon8:c.G382A:p.G128R,VARS2:NM_001167734:exon9:c.G892A:p.G298R,VARS2:NM_020442:exon9:c.G802A:p.G268R
chr6	82459887	82459888	exonic	FAM46A	nonsynonymousSNV	FAM46A:NM_017633:exon3:c.C853T:p.P285S
chr7	37780885	37780886	exonic	GPR141	synonymousSNV	GPR141:NM_001329993:exon4:c.C891A:p.G297G
chr7	141752186	141752187	exonic	MGAM	nonsynonymousSNV	MGAM:NM_004668:exon25:c.T2899A:p.Y967N
chr7	141752187	141752188	exonic	MGAM	nonsynonymousSNV	MGAM:NM_004668:exon25:c.A2900C:p.Y967S
chr8	15508337	15508338	intronic	TUSC3	.	.
chr8	110509414	110509415	exonic	PKHD1L1	nonsynonymousSNV	PKHD1L1:NM_177531:exon65:c.G10513A:p.V3505I
chr9	90534155	90534156	intronic	SPATA31C1	.	.
chr10	56287677	56287678	ncRNA_intronic	LOC105378311	.	.
chr13	19751363	19751364	exonic	TUBA3C	synonymousSNV	TUBA3C:NM_006001:exon4:c.G759A:p.T253T
chr13	77714975	77714976	intronic	MYCBP2	.	.
chr14	58831688	58831689	exonic	ARID4A	nonsynonymousSNV	ARID4A:NM_002892:exon20:c.A2882G:p.E961G
chr15	33955783	33955784	exonic	RYR3	nonsynonymousSNV	RYR3:NM_001036:exon36:c.G5465A:p.R1822Q
chr17	767333	767334	UTR5	NXN	.	.
chr17	18565347	18565348	exonic	ZNF286B	nonsynonymousSNV	ZNF286B:NM_001145045:exon5:c.G1471A:p.G491R
chr19	11486571	11486572	exonic	SWSAP1	synonymousSNV	SWSAP1:NM_175871:exon2:c.C570A:p.G190G
chr19	11486581	11486582	exonic	SWSAP1	nonsynonymousSNV	SWSAP1:NM_175871:exon2:c.G580A:p.E194K
chr19	14199682	14199683	intronic	SAMD1	.	.
chrX	50378070	50378071	exonic	SHROOM4	synonymousSNV	SHROOM4:NM_020717:exon4:c.G1002A:p.V334V
chrX	76776972	76776973	exonic	ATRX	nonsynonymousSNV	ATRX:NM_138270:exon32:c.C6865T:p.L2289F,ATRX:NM_000489:exon33:c.C6979T:p.L2327F
chrX	91134251	91134252	exonic	PCDH11X	nonsynonymousSNV	PCDH11X:NM_001168360:exon2:c.G3013T:p.V1005L
chrX	99885021	99885022	intronic	TSPAN6	.	.
chrX	111698523	111698524	exonic	RTL4	nonsynonymousSNV	RTL4:NM_001004308:exon3:c.G568T:p.D190Y
chrX	150793982	150793983	exonic	PASD1	nonsynonymousSNV	PASD1:NM_173493:exon8:c.C610A:p.P204T
